# Supplementary material for: Optic nerve sheath meningioma exhibits neural niche‐associated transcriptomic features and rare copy number variation‐linked evolution
Source: Brain Pathol. 2026 Feb 1;36(4):e70078. doi: 10.1111/bpa.70078 (PMC13239774; doi:10.1111/bpa.70078)
Supplement: Supplementary file 2 — Table S1. [file BPA-36-e70078-s002.xlsx]

## Sheet: Sheet1
	Overall and specific genes coverage
		Overall	NF2	TRAF7	AKT1	POLR2A	KLF4	SMO	PIK3CA	TERT	BAP1	PBRM1	CDKN2A	CDKN2B
	Case1	48.03	51.47	66.71	37.19	66.23	91.52	75	50.64	80.2	71.58	62.74	86.58	103.19
	Case2	50.45	40.85	67.36	70.18	62.5	91.69	72.2	60.66	84.72	64.74	52.24	88.2	100.89
	Case3	46.39	44.4	63.31	67.08	55.29	95.24	89.25	58.73	79.7	74.64	53.08	88.7	110.23
	Case4	58.52	58.83	81.13	93.17	85.35	113.42	90.56	64.58	104.82	97.63	73.67	94.78	127.96
	Case5	68.47	65.03	80.74	95.97	86.3	131.64	256.13	72.66	116.32	99.31	74.99	121.36	137.42
	Case6	66.01	67.43	77.04	85.12	75.21	124.79	85.74	91.13	103.06	99.85	84.03	128.6	142.52
